# Supplementary material for: Development and Validation of a Food and Nutrition Literacy Questionnaire for Chinese Adults
Source: Nutrients. 2022 May 5;14(9):1933. doi: 10.3390/nu14091933 (PMC9104569; doi:10.3390/nu14091933)
Supplement: Supplementary file 1 [file nutrients-14-01933-s001.zip]

Archive with 1 entries (1 files):
- nutrients-1691962-supplementary.pdf
